# Supplementary material for: m6A RNA methylation regulators predict prognosis and indicate characteristics of tumour microenvironment infiltration in acute myeloid leukaemia
Source: Epigenetics. 2022 Dec 25;18(1):2160134. doi: 10.1080/15592294.2022.2160134 (PMC9980463; doi:10.1080/15592294.2022.2160134)
Supplement: Supplemental Material [file KEPI_A_2160134_SM9602.zip]

Archive with 8 entries (7 files):
- supplement/
- supplement/Supplementary Figure 1 1st revision.tif
- supplement/Supplementary Figure 2 1st revision.tif
- supplement/Supplementary Figure 3 1st revision.tif
- supplement/Supplementary Information.docx
- supplement/Supplementary Table 1 1st revision.docx
- supplement/Supplementary Table 2 1st revision.docx
- supplement/Supplementary Table 3 1st revision.xls
