# Supplementary material for: m6A RNA methylation regulators predict prognosis and indicate characteristics of tumour microenvironment infiltration in acute myeloid leukaemia
Source: Epigenetics. 2022 Dec 25;18(1):2160134. doi: 10.1080/15592294.2022.2160134 (PMC9980463; doi:10.1080/15592294.2022.2160134)
Supplement: Supplemental Material [file KEPI_A_2160134_SM9602.zip › supplement/Supplementary Table 3 1st revision.xls]

Six m6A regulators were identified as the independent prognostic genes
id	coef	HR	HR.95L	HR.95H	pvalue
RBM15	0.95046916	2.586923055	0.811762902	8.243996961	0.017988822
YTHDC2	-0.964164902	0.381301491	0.125220474	1.16107872	0.028968061
YTHDF3	-0.694087835	0.499529894	0.303117426	0.823212702	0.006464495
HNRNPC	0.947877285	2.580226755	0.793782959	8.387141635	0.015029499
IGFBP3	-0.176404302	0.838278997	0.697580792	1.007355254	0.025986465
FTO	-0.638017276	0.528338936	0.259277491	1.076614984	0.038968215
